# Supplementary material for: Intestinal Microbiome Associated with Efficacy of Atezolizumab and Bevacizumab Therapy for Hepatocellular Carcinoma
Source: Cancers (Basel). 2024 Apr 26;16(9):1675. doi: 10.3390/cancers16091675 (PMC11083184; doi:10.3390/cancers16091675)
Supplement: Supplementary file 1 [file cancers-16-01675-s001.zip]

Archive with 2 entries (2 files):
- Supplemental figure.pdf
- Supplementary Table.pdf
